# Supplementary material for: The diagnostic accuracy of isothermal nucleic acid point-of-care tests for human coronaviruses: A systematic review and meta-analysis
Source: Sci Rep. 2020 Dec 18;10:22349. doi: 10.1038/s41598-020-79237-7 (PMC7749114; doi:10.1038/s41598-020-79237-7)
Supplement: Supplementary file 1 — Supplementary Tables. [file 41598_2020_79237_MOESM1_ESM.xlsx]

## Sheet: Title Page
							The diagnostic accuracy of isothermal nucleic acid point-of-care tests for human coronaviruses: A systematic review and meta-analysis
						Pakpoom Subsoontorn1*, Manupat Lohitnavy2, 3 and Chuenjid Kongkaew2,4,5
			1 Department of Biochemistry, Faculty of Medical Science, Naresuan University, Phitsanulok 65000, Thailand
			2Department of Pharmacy Practice, Faculty of Pharmaceutical Sciences, Naresuan University, Phitsanulok, Thailand
			3Center of Excellence for Environmental Health & Toxicology, Faculty of Pharmaceutical Sciences, Naresuan University, Phitsanulok 65000, Thailand
			4 Research Centre for Safety and Quality in Health, Faculty of Pharmaceutical Sciences, Naresuan University, Phitsanulok 65000
			5 Research Department of Practice and Policy, UCL School of Pharmacy, 29-

## Sheet: Table S1 QUADAS2-Questions
Ref	First author	Year	Database	1. Was a consecutive or random sample of patients enrolled?	2. Was a case-control design avoided?	3. Did the study avoid inappropriate exclusions?	4. Could the selection of patients have introduced bias?	5. Are there concerns that the included patients do not match the review question?	6. Were the index test results interpreted without knowledge of the results of the reference standard?	7. If a threshold was used, was it pre-specified?	8. Could the conduct or interpretation of the index test have introduced bias?	9. Are there concerns that the index test, its conduct, or interpretation differ from the review question?	10. Is the reference standard likely to correctly classify the target condition?	11. Were the reference standard results interpreted without knowledge of the results of the index test?	12. Could the reference standard, its conduct, or its interpretation have introduced bias?	13. Are there concerns that the target condition as defined by the reference standard does not match the review question?	14. Was there an appropriate interval between index test(s) and reference standard?	15. Did all patients receive a reference standard?	16. Did all patients receive the same reference standard?	17. Were all patients included in the analysis?	18. Could the patient flow have introduced bias?
25	Anahtar [b]	2020	MedRxiv	No	No	Unclear	Yes	No	Unclear	No	Yes	No	Yes	Yes	No	No	Yes	Yes	Yes	Yes	No
28	Baek	2020	PubMed	No	No	Unclear	Yes	No	Unclear	No	Yes	No	Yes	Unclear	No	No	Yes	Yes	Yes	Yes	No
34	Buck [a]	2020	MedRxiv	Unclear	Unclear	Unclear	Unclear	No	Unclear	Yes	No	No	Yes	Yes	No	No	Yes	Yes	Yes	Yes	No
34	Buck [b]	2020	MedRxiv	Unclear	Unclear	Unclear	Unclear	No	Unclear	Yes	No	No	Yes	Yes	No	No	Yes	Yes	Yes	Yes	No
36	Butt	2020	MedRxiv	No	No	Unclear	Yes	No	Unclear	No	Yes	No	Yes	Unclear	No	No	Yes	Yes	Yes	Yes	No
37	Chow	2020	Pubmed	No	No	Unclear	Yes	No	Yes	No	Yes	No	Yes	Yes	No	No	Yes	Yes	Yes	Yes	No
39	Thi [a]	2020	Pubmed	Unclear	Unclear	Unclear	Unclear	No	Unclear	Yes	No	No	Yes	Unclear	No	No	Yes	Yes	Yes	Yes	No
40	Dong	2020	MedRxiv	No	No	Unclear	Yes	No	Unclear	Yes	No	No	Yes	Yes	No	No	Yes	Yes	Yes	Yes	No
41	Fowler [a]	2020	MedRxiv	Unclear	Unclear	Unclear	Unclear	No	Unclear	Yes	No	No	Yes	Unclear	No	No	Yes	Yes	Yes	Yes	No
45	Gouilh [a]	2020	MedRxiv	Unclear	Unclear	Unclear	Unclear	No	Unclear	Yes	No	No	Yes	Unclear	No	No	Yes	Yes	Yes	Yes	No
45	Gouilh [c]	2020	MedRxiv	Unclear	Unclear	Unclear	Unclear	No	Unclear	Yes	No	No	Yes	Unclear	No	No	Yes	Yes	Yes	Yes	No
46	Haq	2020	BioRxiv	No	No	Unclear	Yes	No	Unclear	No	Yes	No	Yes	Unclear	No	No	Yes	Yes	Yes	Yes	No
47	Hong	2004	PubMed	No	No	Unclear	Yes	No	Unclear	Yes	No	No	No	Unclear	Yes	Yes	Yes	Yes	Yes	Yes	No
49	Hu [a]	2020	Pubmed	Yes	Yes	Yes	No	No	Yes	Yes	No	No	Yes	Yes	No	No	Yes	Yes	Yes	Yes	No
49	Hu [b]	2020	Pubmed	Yes	Yes	Yes	No	No	Yes	Yes	No	No	Yes	Yes	No	No	Yes	Yes	Yes	Yes	No
50	Huang	2020	PubMed	No	No	Unclear	Yes	No	Unclear	No	Yes	No	Yes	Unclear	No	No	Yes	Yes	Yes	Yes	No
51	Jiang [a]	2020	MedRxiv	No	No	Unclear	Yes	No	Unclear	Yes	No	No	Yes	Unclear	No	No	Yes	Yes	Yes	Yes	No
51	Jiang [b]	2020	MedRxiv	No	No	Unclear	Yes	No	Unclear	Yes	No	No	Yes	Unclear	No	No	Yes	Yes	Yes	Yes	No
54	Kim	2020	Pubmed	No	No	Unclear	Yes	No	Yes	Unclear	No	No	Yes	Yes	No	No	Yes	Yes	Yes	Yes	No
55	Kitagawa	2020	Pubmed	Unclear	Unclear	Unclear	Unclear	No	Unclear	Unclear	Unclear	No	Yes	Unclear	No	No	Yes	Yes	Yes	Yes	No
57	Lamb [a]	2020	Pubmed	No	No	Unclear	Yes	No	Unclear	No	Yes	No	Yes	Yes	No	No	Yes	Yes	Yes	Yes	No
60	Lu_a	2020	PubMed	Unclear	Unclear	Unclear	Unclear	No	Unclear	No	Yes	No	Yes	Yes	No	No	Yes	Yes	Yes	Yes	No
61	Lu_b	2020	PubMed	No	No	Unclear	Yes	No	Unclear	Yes	No	No	Yes	Unclear	No	No	Yes	Yes	Yes	Yes	No
62	Mohon	2020	MedRxiv	No	No	Unclear	Yes	No	Unclear	Unclear	Yes	No	Yes	Unclear	No	No	Yes	Yes	Yes	Yes	No
65	Osterdahl	2020	MedRxiv	Yes	Yes	Yes	No	No	Unclear	Unclear	No	No	Yes	Unclear	No	No	No	Yes	Yes	Yes	Unclear
66	Papadakis	2020	BioRxiv	No	No	Unclear	Yes	No	Unclear	Yes	No	No	Yes	Unclear	No	No	Yes	Yes	Yes	Yes	No
68	Peto	2020	MedRxiv	No	No	Unclear	Yes	No	Yes	Yes	No	No	Yes	Yes	No	No	Yes	Yes	Yes	Yes	No
69	Poon	2004	PubMed	No	No	Unclear	Yes	No	Unclear	No	Yes	No	Unclear	Yes	Yes	Yes	Unclear	Yes	Yes	Yes	No
72	Rodel [a]	2020	Pubmed	No	No	Unclear	Yes	No	Unclear	Unclear	No	No	Yes	Unclear	No	No	Yes	Yes	Yes	Yes	No
73	Rodriguez-Manzano	2020	MedRxiv	Unclear	Unclear	Unclear	Unclear	No	Unclear	Unclear	No	No	Yes	Unclear	No	No	Yes	Yes	Yes	Yes	No
74	Rohaim	2020	Pubmed	Unclear	Unclear	Unclear	Unclear	No	Unclear	Yes	No	No	Yes	Unclear	No	No	Yes	Yes	Yes	Yes	No
76	Shirato	2018	PubMed	No	No	Yes	Yes	No	Unclear	Unclear	No	No	Yes	Unclear	No	No	Yes	No	No	No	Yes
84	Yan	2020	PubMed	Unclear	Unclear	Unclear	Unclear	No	Yes	Yes	No	No	Yes	Yes	No	No	Yes	Yes	Yes	Yes	No
85	Yang	2020	MedRxiv	No	No	Unclear	Yes	No	Unclear	Unclear	Yes	No	Yes	Yes	No	No	Yes	Yes	Yes	Yes	No
87	Zhang	2020	MedRxiv	No	No	Unclear	Yes	No	Unclear	Unclear	Yes	No	Yes	Unclear	No	No	Yes	Yes	Yes	Unclear	Unclear
88	Zhu	2020	Pubmed	No	No	Unclear	Yes	No	Unclear	Unclear	No	No	Yes	Yes	No	No	Yes	Yes	Yes	Yes	No
24	Ali	2020	Pubmed	No	No	Unclear	Yes	No	Unclear	Unclear	No	No	Yes	Yes	No	No	Yes	Yes	Yes	Yes	No
26	Arizti-Sanz [a]	2020	BioRxiv	No	No	Unclear	Yes	No	Unclear	Yes	No	No	Yes	Unclear	No	No	Yes	Yes	Yes	Yes	No
32	Brandsma	2020	MedRxiv	Unclear	Unclear	Unclear	Unclear	No	Unclear	Unclear	No	No	Yes	Unclear	No	No	Yes	Yes	Yes	Yes	No
33	Broughton	2020	PubMed	No	No	Unclear	Yes	No	Unclear	Unclear	No	No	Yes	Unclear	No	No	Yes	Yes	Yes	Yes	No
48	Hou	2020	Pubmed	No	No	Unclear	Yes	No	Unclear	Unclear	No	No	Yes	Yes	No	No	Yes	Yes	Yes	Yes	No
67	Patchsung [a]	2020	Pubmed	No	No	Unclear	Yes	No	Yes	Yes	No	No	Yes	Yes	No	No	Yes	Yes	Yes	Yes	No
67	Patchsung [b]	2020	Pubmed	No	No	Unclear	Yes	No	Yes	Unclear	No	No	Yes	Yes	No	No	Yes	Yes	Yes	Yes	No
86	Yoshimi	2020	MedRxiv	No	No	Unclear	Yes	No	Unclear	Unclear	No	No	Yes	Unclear	No	No	Yes	Yes	Yes	Yes	No
30	Behrmann	2020	Pubmed	No	No	Unclear	Yes	No	Unclear	Yes	No	No	Yes	Unclear	No	No	Yes	Yes	Yes	Yes	No
64	Nassir	2020	MedRxiv	No	No	Unclear	Yes	No	Unclear	Unclear	No	No	Yes	Unclear	No	No	Yes	Yes	Yes	Yes	No
70	Qian [b]	2020	Pubmed	No	No	Unclear	Yes	No	Unclear	Unclear	No	No	Yes	Unclear	No	No	Yes	Yes	Yes	Yes	No
80	Wang	2020	Pubmed	Unclear	Unclear	Unclear	Unclear	No	Yes	Yes	No	No	Yes	Yes	No	No	Yes	Yes	No	Yes	No
82	Wu	2020	Pubmed	Unclear	Unclear	Unclear	Unclear	No	Yes	Yes	No	No	Yes	Yes	No	No	Yes	Yes	Yes	Yes	No
83	Xue	2020	Pubmed	Unclear	Unclear	Unclear	Unclear	No	Unclear	Unclear	No	No	Yes	Unclear	No	No	Yes	Yes	Yes	Yes	No
59	Li	2020	Pubmed	No	No	Unclear	Yes	No	Unclear	Unclear	No	No	Yes	Unclear	No	No	Yes	Yes	Yes	Yes	No
44	Go	2017	PubMed	No	No	Unclear	Yes	No	Unclear	Yes	No	No	Yes	Unclear	No	No	Yes	Yes	Yes	Yes	No
79	Wang	2005	PubMed	No	No	Unclear	Yes	No	Unclear	No	Yes	No	Yes	Yes	No	No	Yes	Yes	Yes	Yes	No
25	Anahtar [a]	2020	MedRxiv	No	No	Unclear	Yes	No	Unclear	No	Yes	No	Yes	Yes	No	No	Yes	Yes	Yes	Yes	No
31	Ben-Assa	2020	MedRxiv	No	No	Unclear	Yes	No	Unclear	No	Yes	No	Yes	Unclear	No	No	Yes	Yes	Yes	Yes	No
39	Thi [b]	2020	Pubmed	Unclear	Unclear	Unclear	Unclear	No	Unclear	Yes	No	No	Yes	Unclear	No	No	Yes	Yes	Yes	Yes	No
39	Thi [c]	2020	Pubmed	Unclear	Unclear	Unclear	Unclear	No	Unclear	Yes	No	No	Yes	Unclear	No	No	Yes	Yes	Yes	Yes	No
41	Fowler [b]	2020	MedRxiv	Unclear	Unclear	Unclear	Unclear	No	Unclear	Yes	No	No	Yes	Unclear	No	No	Yes	Yes	Yes	Yes	No
42	Ganguli	2020	Pubmed	No	No	Unclear	Yes	No	Unclear	Yes	No	No	Yes	Unclear	No	No	Yes	Yes	Yes	Yes	No
45	Gouilh [b]	2020	MedRxiv	Unclear	Unclear	Unclear	Unclear	No	Unclear	Yes	No	No	Yes	Unclear	No	No	Yes	Yes	Yes	Yes	No
45	Gouilh [d]	2020	MedRxiv	Unclear	Unclear	Unclear	Unclear	No	Unclear	Yes	No	No	Yes	Unclear	No	No	Yes	Yes	Yes	Yes	No
53	Kellner	2020	BioRxiv	Unclear	Unclear	Unclear	Unclear	No	Unclear	Unclear	No	No	Yes	Unclear	No	No	Yes	Yes	Yes	Yes	No
56	L'Helgouach	2020	MedRxiv	No	No	Unclear	Yes	No	Yes	Unclear	No	No	Yes	Yes	No	No	Yes	Yes	Yes	Yes	No
57	Lamb [b]	2020	Pubmed	No	No	Unclear	Yes	No	Unclear	No	Yes	No	Yes	Yes	No	No	Yes	Yes	Yes	Yes	No
58	Lee	2020	Pubmed	No	No	Unclear	Yes	No	Unclear	Yes	No	No	Yes	Unclear	No	No	Yes	Yes	Yes	Yes	No
72	Rodel [b]	2020	Pubmed	No	No	Unclear	Yes	No	Unclear	Unclear	No	No	Yes	Unclear	No	No	Yes	Yes	Yes	Yes	No
75	Schermer [a]	2020	MedRxiv	Unclear	Unclear	Unclear	Unclear	No	Unclear	No	Yes	No	Yes	Unclear	No	No	Yes	Yes	Yes	Yes	No
81	Wei	2020	MedRxiv	No	No	Unclear	Yes	No	Unclear	No	Yes	No	Yes	Unclear	No	No	Yes	Yes	Yes	Yes	No
26	Arizti-Sanz [b]	2020	BioRxiv	No	No	Unclear	Yes	No	Unclear	Yes	No	No	Yes	Unclear	No	No	Yes	Yes	Yes	Yes	No
52	Joung	2020	MedRxiv	No	No	Unclear	Yes	No	Unclear	Unclear	No	No	Yes	Yes	No	No	Yes	Yes	Yes	Yes	No
71	Ramachandran	2020	BioRxiv	No	No	Unclear	Yes	No	Unclear	Unclear	No	No	Yes	Yes	No	No	Yes	Yes	Yes	Yes	No
75	Schermer [b]	2020	MedRxiv	Unclear	Unclear	Unclear	Unclear	No	Unclear	Unclear	No	No	Yes	Unclear	No	No	Yes	Yes	Yes	Yes	No
70	Qian [a]	2020	Pubmed	No	No	Unclear	Yes	No	Unclear	Unclear	No	No	Yes	Unclear	No	No	Yes	Yes	Yes	Yes	No
29	Basu	2020	Pubmed	Unclear	Unclear	Unclear	Unclear	No	Unclear	Unclear	No	No	Yes	Unclear	No	No	Yes	Yes	Yes	Yes	No
43	Ghofrani	2020	MedRxiv	Unclear	Unclear	Unclear	Unclear	No	Unclear	Unclear	No	No	Yes	Unclear	No	No	Yes	Yes	Yes	Yes	No
63	Moore	2020	MedRxiv	No	No	Unclear	Yes	No	Unclear	Unclear	No	No	Yes	Unclear	No	No	Yes	Yes	Yes	Yes	No
77	Smithgall	2020	Pubmed	No	No	Unclear	Yes	No	Unclear	Unclear	No	No	Yes	Unclear	No	No	Yes	Yes	Yes	Yes	No
78	SoRelle	2020	MedRxiv	Unclear	Unclear	Unclear	Unclear	No	Unclear	Unclear	No	No	Yes	Unclear	No	No	Yes	Yes	Yes	Yes	No
27	Assennato	2020	MedRxiv	Unclear	Unclear	Unclear	Unclear	No	Yes	Unclear	No	No	Yes	Yes	No	No	Yes	Yes	Yes	Yes	No
38	Collier	2020	MedRxiv	Yes	Yes	Yes	No	No	Unclear	Unclear	No	No	Yes	Unclear	No	No	Yes	Yes	Yes	Yes	No
35	Bulterys	2020	Pubmed	No	No	Unclear	Yes	No	Unclear	Yes	No	No	Yes	Unclear	No	No	Yes	Yes	Yes	Yes	No
				Yes = the authors explicitly declare that samples were taken consecutively or randomly	Yes = the authors explicitly declare that samples were taken consecutively or randomly	Yes = the authors clearly excluded some samples without a reasonable explanation	Yes = the authors explicitly declare that samples were taken consecutively or randomly	Yes = the authors deliberately pick certain demographic groups that are unlikely to be relevant to the disease	Yes = the authors explicitly state that index & reference test were done in "parallel" or "simultaneously" or that test results were "blinded"	Yes = quantitative readout with predefined threshold	No = quantitative readout with predefined threshold, lateral flow strip test	Yes = index test unlikely to be used in real world POCTs	Yes = using gold standard reference test namely RT-qPCR or NGS	Yes = the authors explicitly state that index & reference test were done in "parallel" or "simultaneously" or that test results were "blinded" or refernce standard test were performed prior to the study	Yes = using gold standard reference test namely RT-qPCR or NGS	Yes = using gold standard reference test namely RT-qPCR or NGS	Yes = index and reference test were performed on the same samples; the authors state that samples used for reference and index test were taken on the same day	Yes = standard test was performed on all samples	Yes = it is clear that only one type of standard test was used	Yes = no sample exclusion	Yes = some samples were exlcuded without reasonable explanation; different flows for different samples
				No = the authors deliberately pick specific numbers of positive and negative samples	No = the authors deliberately pick specific numbers of positive and negative samples	No = the authors explicitly explain inclusion/exclusion criteria	No = the authors deliberately pick specific numbers of positive and negative samples	No = chosen demographic group could be relevant to the disease	No = the author explicitely state that reference test results were used when interpreting index test results.	No = qualitative readout	Yes = qualitative readout	No = index test could possibly be used in real world POCTs	No = not using gold standard reference test	No = the author explicitely state that index test results were used when interpreting standard test results.	No = not using gold standard reference test	No = not using gold standard reference test	No = index and reference test were perforned on different samples taken on different days	No = It is clear that some patients were not received standard test	No = the authors clearly state that different reference tests were used on different samples	No = some samples were exlcuded without reasonable explanation	No = same flow of all samples; no exclusion
				Unclear = none of above	Unclear = none of above	Unclear = none of above	Unclear = none of above	Unclear = none of above	Unclear = none of above	Unclear = quantitative readout with unclared threshold; lateral flow strip test	Unclear = none of above	Unclear = none of above	Unclear = not enough information	Unclear = none of above	Unclear = not enough information	Unclear = not enough information	Unclear = not enough information	Unclear = none of above	Unclear = none of above	Unclear = none of above	Unclear = not enough information
		an answer implying high risk of bias or applicability concern
		an answer implying to unclear low risk of bias or applicability concern
		an answer implying low risk of bias or applicability concern

## Sheet: Table S2 QUADAS2-Assessment
Ref	First author	Year	Database	Patient Selection Bias	Index Test Bias	Reference Standard Bias	Flow and Timing Bias	Patient Selection Applicability concern	Index Test Applicability Concern	Reference Standard Applicability Concern
25	Anahtar [b]	2020	MedRxiv	High	High	Low	Low	Low	Low	Low
28	Baek	2020	PubMed	High	High	Unclear	Low	Low	Low	Low
34	Buck [a]	2020	MedRxiv	Unclear	Unclear	Low	Low	Low	Low	Low
34	Buck [b]	2020	MedRxiv	Unclear	Unclear	Low	Low	Low	Low	Low
36	Butt	2020	MedRxiv	High	High	Unclear	Low	Low	Low	Low
37	Chow	2020	Pubmed	High	High	Low	Low	Low	Low	Low
39	Thi [a]	2020	Pubmed	Unclear	Unclear	Unclear	Low	Low	Low	Low
40	Dong	2020	MedRxiv	High	Unclear	Low	Low	Low	Low	Low
41	Fowler [a]	2020	MedRxiv	Unclear	Unclear	Unclear	Low	Low	Low	Low
45	Gouilh [a]	2020	MedRxiv	Unclear	Unclear	Unclear	Low	Low	Low	Low
45	Gouilh [c]	2020	MedRxiv	Unclear	Unclear	Unclear	Low	Low	Low	Low
46	Haq	2020	BioRxiv	High	High	Unclear	Low	Low	Low	Low
47	Hong	2004	PubMed	High	Unclear	High	Low	Low	Low	High
49	Hu [a]	2020	Pubmed	Low	Low	Low	Low	Low	Low	Low
49	Hu [b]	2020	Pubmed	Low	Low	Low	Low	Low	Low	Low
50	Huang	2020	PubMed	High	High	Unclear	Low	Low	Low	Low
51	Jiang [a]	2020	MedRxiv	High	Unclear	Unclear	Low	Low	Low	Low
51	Jiang [b]	2020	MedRxiv	High	Unclear	Unclear	Low	Low	Low	Low
54	Kim	2020	Pubmed	High	Unclear	Low	Low	Low	Low	Low
55	Kitagawa	2020	Pubmed	Unclear	Unclear	Unclear	Low	Low	Low	Low
57	Lamb [a]	2020	Pubmed	High	High	Low	Low	Low	Low	Low
60	Lu_a	2020	PubMed	Unclear	High	Low	Low	Low	Low	Low
61	Lu_b	2020	PubMed	High	Unclear	Unclear	Low	Low	Low	Low
62	Mohon	2020	MedRxiv	High	High	Unclear	Low	Low	Low	Low
65	Osterdahl	2020	MedRxiv	Low	Unclear	Unclear	High	Low	Low	Low
66	Papadakis	2020	BioRxiv	High	Unclear	Unclear	Low	Low	Low	Low
68	Peto	2020	MedRxiv	High	Low	Low	Low	Low	Low	Low
69	Poon	2004	PubMed	High	High	High	Unclear	Low	Low	High
72	Rodel [a]	2020	Pubmed	High	Unclear	Unclear	Low	Low	Low	Low
73	Rodriguez-Manzano	2020	MedRxiv	Unclear	Unclear	Unclear	Low	Low	Low	Low
74	Rohaim	2020	Pubmed	Unclear	Unclear	Unclear	Low	Low	Low	Low
76	Shirato	2018	PubMed	High	Unclear	Unclear	High	Low	Low	Low
84	Yan	2020	PubMed	Unclear	Low	Low	Low	Low	Low	Low
85	Yang	2020	MedRxiv	High	High	Low	Low	Low	Low	Low
87	Zhang	2020	MedRxiv	High	High	Unclear	Unclear	Low	Low	Low
88	Zhu	2020	Pubmed	High	Unclear	Low	Low	Low	Low	Low
24	Ali	2020	Pubmed	High	Unclear	Low	Low	Low	Low	Low
26	Arizti-Sanz [a]	2020	BioRxiv	High	Unclear	Unclear	Low	Low	Low	Low
32	Brandsma	2020	MedRxiv	Unclear	Unclear	Unclear	Low	Low	Low	Low
33	Broughton	2020	PubMed	High	Unclear	Unclear	Low	Low	Low	Low
48	Hou	2020	Pubmed	High	Unclear	Low	Low	Low	Low	Low
67	Patchsung [a]	2020	Pubmed	High	Low	Low	Low	Low	Low	Low
67	Patchsung [b]	2020	Pubmed	High	Unclear	Low	Low	Low	Low	Low
86	Yoshimi	2020	MedRxiv	High	Unclear	Unclear	Low	Low	Low	Low
30	Behrmann	2020	Pubmed	High	Unclear	Unclear	Low	Low	Low	Low
64	Nassir	2020	MedRxiv	High	Unclear	Unclear	Low	Low	Low	Low
70	Qian [b]	2020	Pubmed	High	Unclear	Unclear	Low	Low	Low	Low
80	Wang	2020	Pubmed	Unclear	Low	Low	High	Low	Low	Low
82	Wu	2020	Pubmed	Unclear	Low	Low	Low	Low	Low	Low
83	Xue	2020	Pubmed	Unclear	Unclear	Unclear	Low	Low	Low	Low
59	Li	2020	Pubmed	High	Unclear	Unclear	Low	Low	Low	Low
44	Go	2017	PubMed	High	Unclear	Unclear	Low	Low	Low	Low
79	Wang	2005	PubMed	High	High	Low	Low	Low	Low	Low
25	Anahtar [a]	2020	MedRxiv	High	High	Low	Low	Low	Low	Low
31	Ben-Assa	2020	MedRxiv	High	High	Unclear	Low	Low	Low	Low
39	Thi [b]	2020	Pubmed	Unclear	Unclear	Unclear	Low	Low	Low	Low
39	Thi [c]	2020	Pubmed	Unclear	Unclear	Unclear	Low	Low	Low	Low
41	Fowler [b]	2020	MedRxiv	Unclear	Unclear	Unclear	Low	Low	Low	Low
42	Ganguli	2020	Pubmed	High	Unclear	Unclear	Low	Low	Low	Low
45	Gouilh [b]	2020	MedRxiv	Unclear	Unclear	Unclear	Low	Low	Low	Low
45	Gouilh [d]	2020	MedRxiv	Unclear	Unclear	Unclear	Low	Low	Low	Low
53	Kellner	2020	BioRxiv	Unclear	Unclear	Unclear	Low	Low	Low	Low
56	L'Helgouach	2020	MedRxiv	High	Unclear	Low	Low	Low	Low	Low
57	Lamb [b]	2020	Pubmed	High	High	Low	Low	Low	Low	Low
58	Lee	2020	Pubmed	High	Unclear	Unclear	Low	Low	Low	Low
72	Rodel [b]	2020	Pubmed	High	Unclear	Unclear	Low	Low	Low	Low
75	Schermer [a]	2020	MedRxiv	Unclear	High	Unclear	Low	Low	Low	Low
81	Wei	2020	MedRxiv	High	High	Unclear	Low	Low	Low	Low
26	Arizti-Sanz [b]	2020	BioRxiv	High	Unclear	Unclear	Low	Low	Low	Low
52	Joung	2020	MedRxiv	High	Unclear	Low	Low	Low	Low	Low
71	Ramachandran	2020	BioRxiv	High	Unclear	Low	Low	Low	Low	Low
75	Schermer [b]	2020	MedRxiv	Unclear	Unclear	Unclear	Low	Low	Low	Low
70	Qian [a]	2020	Pubmed	High	Unclear	Unclear	Low	Low	Low	Low
29	Basu	2020	Pubmed	Unclear	Unclear	Unclear	Low	Low	Low	Low
43	Ghofrani	2020	MedRxiv	Unclear	Unclear	Unclear	Low	Low	Low	Low
63	Moore	2020	MedRxiv	High	Unclear	Unclear	Low	Low	Low	Low
77	Smithgall	2020	Pubmed	High	Unclear	Unclear	Low	Low	Low	Low
78	SoRelle	2020	MedRxiv	Unclear	Unclear	Unclear	Low	Low	Low	Low
27	Assennato	2020	MedRxiv	Unclear	Unclear	Low	Low	Low	Low	Low
38	Collier	2020	MedRxiv	Low	Unclear	Unclear	Low	Low	Low	Low
35	Bulterys	2020	Pubmed	High	Unclear	Unclear	Low	Low	Low	Low
	judged by signalling question:			1,2,3,4	6,7,8	10,11,12	14,15,16,17,18	5	9	13
		** risk of bias or concern of applicability is 'Low' if ALL signalling questions imply 'Low' risk of bias or concern of applicability
		** risk of bias or concern of applicability is 'High' if AT LEAST ONE signalling questions imply 'high' risk of bias or concern of applicability
		** risk of bias or concern of applicability is 'Unclear' if NO signalling question implies high risk of bias or concern of applicability but at least one question implies 'Unclear' risk of bias or concern of applicability

## Sheet: Table S3 all study data
Ref	First author	Year	Database	Country	Disease	Target for index test	Index test	Reference test	Index test readout reaout	Specimen	input sample	Study design	TP	FP	FN	TN	2x2 table source	Ct ranges of positive samples	Ct data source	Assay time (min)	Detection limit of index test	Note			Patient Demophics
25	Anahtar [b]*	2020	MedRxiv	USA	COVID19	orf1a OR N	RT-LAMP	RT-qPCR	colorimetrics (qual)	nasopharyngeal swab	pure	case-control	18	0	2	20	Fig 4C	-	-	40	25 cp/ul (1 ul sample)	with glass milk purification			-
28	Baek	2020	PubMed	Korea	COVID19	N	RT-LAMP	RT-qPCR	colorimetrics (qual)	nasal swab	pure	case-control	14	2	0	138	Table 2	21.11-32.76	Table 2 (range)	30	100 cp/rxn (10 ul)				-
34	Buck [a]*	2020	MedRxiv	UK	COVID19	N	RT-LAMP	RT-qPCR	fluorescent (quan)	-	pure	case-control	16	0	7	14	Fig 5A	20-37, 37-40	Fig 5A (range)	25	500-1000 cp/rxn	patient samples			-
34	Buck [b]*	2020	MedRxiv	UK	COVID19	N	RT-LAMP	RT-qPCR	fluorescent (quan)	-	pure	case-control	22	0	5	44	Fig 5B	18-37, 37-40	Fig 5B (range)	25	500-1000 cp/rxn	VTM sample			-
36	Butt*	2020	MedRxiv	-	COVID19	orf1a AND N	RT-LAMP	RT-qPCR	colorimetrics (qual)	nasopharyngeal swab	pure	case-control	43	0	2	25	Table 1	-	-	5	-				-
37	Chow	2020	Pubmed	Hong Kong	COVID19	orf3a-E	RT-LAMP	RT-qPCR	colorimetrics (qual)	respiratory sample + nasopharyngeal -	pure	case-control	219	0	4	143	Table 2-3	-	-	90	42 cp/rxn				-
39	Thi [a]	2020	Pubmed	Germany	COVID19	N	RT-LAMP	RT-qPCR	colorimetrics (quan)	nasopharyngeal swab and oropharyngeal swab	pure	-	83	2	34	649	Table 1	0-25, 25-30, 30-35, 35-40	Table 1 (range)	30	100 cp/rxn	sequencing result available as alternative reference test but we used for 2x2 table RT-qPCR			-
40	Dong*	2020	MedRxiv	China	COVID19	Nsp3	RT-LAMP	RT-qPCR	fluorescent (quan)	throat swab	pure	case-control	24	0	5	12	Table 3	-	-	50	-	tried 10 pairs of primers, choosing the best on			-
41	Fowler [a]*	2020	MedRxiv	UK	COVID19	orf1ab	RT-LAMP	RT-qPCR	fluorescent (quan)	nasopharyngeal swab and oropharyngeal swab	pure	case-control	86	1	3	106	Table 5	cut-off 25, 33, 45	Table 5 (range)	20	-	use DNA template for testing LoD … 10-100 cp/rxn	use 45 Ct negative cut-off cycles (not 33 or 25)		-
45	Gouilh [a]*	2020	MedRxiv	France	COVID19	-	RT-LAMP	RT-qPCR	fluorescent (quan)	nasopharyngeal swab	pure	-	25	0	1	95	Table 3	<20, 20-30, >30	Table 3 (range)	45	-	LoopXLab			-
45	Gouilh [c]*	2020	MedRxiv	France	COVID19	-	RT-LAMP	RT-qPCR	fluorescent (quan)	nasopharyngeal swab	pure	-	18	0	0	38	Table 3	<20, 20-30, >30	Table 3 (range)	45	-	LoopXPlore			-
46	Haq*	2020	BioRxiv	Pakistan	COVID19	N OR S OR orf1ab	RT-LAMP	RT-qPCR	colorimetrics (qual)	nasopharyngeal swab	pure	case-control	62	0	10	12	Fig 1-2 (infer)	<20, 20-25, 25-30, 30-35, >35	Fig 2 (range)	60	-				-
47	Hong	2004	PubMed	Vietnam	SARS	orf1b	RT-LAMP	RT-PCR	turbidity (quan)	throat wash, throat swab	pure	case-control	6	7	0	46	Table 1 (infer)	-	-	60	0.01 PFU				-
49	Hu [a]	2020	Pubmed	China	COVID19	S	RT-LAMP	NGS + combined criteria	colorimetrics (qual)	nasopharyngeal swab	pure	cross-sectional	31	3	4	291	Table 2	-	-	35	4.23 cp/rxn	cohort I			mean age = 46.5 yr (IQR 31-60); 36/52 male; fevar + exposed history
49	Hu [b]	2020	Pubmed	China	COVID19	S	RT-LAMP	NGS + combined criteria	colorimetrics (qual)	nasopharyngeal swab	pure	cross-sectional	41	1	5	105	Table 2	-	-	35	4.23 cp/rxn	cohort II			mean age = 46.5 yr (IQR 31-60); 36/52 male; fevar + exposed history
50	Huang	2020	PubMed	China	COVID19	either orf1ab OR N	RT-LAMP	RT-qPCR	colorimetrics (qual)	throat swab	pure	case-control	8	0	0	8	Table 2	29.93-36.64 (orf1ab), 20.98-34.91 (N), 25.51-34.9 (E) (ind)	Table 2 (ind)	30	2 cp/rxn (25 ul)				-
51	Jiang [a]*	2020	MedRxiv	China	COVID19	N	RT-LAMP	RT-qPCR	fluorescent (quan)	sputum, swab, tear	pure	case-control	32	0	3	113	Fig 2	-	-	30	12.5 cp/rxn (25 ul)	center I			-
51	Jiang [b]*	2020	MedRxiv	China	COVID19	N	RT-LAMP	RT-qPCR	fluorescent (quan)	sputum, swab, tear	pure	case-control	11	1	1	79	Fig 2	-	-	30	12.5 cp/rxn (25 ul)	center II			-
54	Kim	2020	Pubmed	Biocollection worldwide	COVID19	S	RT-LAMP	RT-qPCR	strip test	nasopharyngeal swab and saliva	pure	case-control	12	0	0	6	Fig 1g	13-32 (ind)	Fig 1g; Fig S7 (ind)	60	4 cp/ 50 ul rxn				-
55	Kitagawa	2020	Pubmed	Japan	COVID19	-	RT-LAMP	RT-qPCR	turbidity (quan)	nasopharyngeal swab	pure	cross-sectional	30	2	0	44	Table 1	-	-	35	10 cp/ul (use 10 ul)				-
57	Lamb [a]	2020	Pubmed	USA	COVID19	orf1ab	RT-LAMP	RT-qPCR	colorimetrics (qual)	nasopharyngeal swab	pure	case-control	19	2	1	18	Fig 4 (infer)	18.72-38.14 (ind)	Fig 5B (ind)	45	228 cp/rxn (3 ul sample)				-
60	Lu_a	2020	PubMed	China	COVID19	orf1ab (RdRp)	RT-LAMP	RT-qPCR	colorimetrics (qual)	-	pure	-	17	0	0	7	Table S1	28.8-40 (ind)	Table S1 (ind)	40	30 cp/rxn (25 ul)				-
61	Lu_b	2020	PubMed	China	COVID19	N	RT-LAMP	RT-qPCR	fluorescent (quan)	throat swab	pure	case-control	34	2	2	18	Table 3	-	-	30	118.6 cp/rxn (25 ul)				-
62	Mohon*	2020	MedRxiv	USA	COVID19	S	RT-LAMP	RT-qPCR	colorimetrics (qual)	nasopharyngeal swab	pure	case-control	44	0	4	72	Table 7 (select higher sens.)	-	-	40	50 cp/rxn (50 ul)	table 5 result include contrive samples			-
65	Österdahl*	2020	MedRxiv	UK	COVID19	orf1a	RT-LAMP	RT-qPCR	MicrosensDx readout	deep nasal swab	pure	-	8	3	2	8	Table 3	-	-	25	-				Median age 76; female 70%; fever 16/21 (Table 1)
66	Papadakis*	2020	BioRxiv	Greece	COVID19	N	RT-LAMP	RT-qPCR	colorimetrics (quan)	nasopharyngeal swab and oropharyngeal swab	pure	case-control	37	0	1	51	Fig 3	-	-	37	1-10 cp/rxn				-
68	Peto*	2020	MedRxiv	UK	COVID19	orf1a	RT-LAMP	RT-qPCR	nanopore seq	nose and/or throat swab	pure	case-control	226	1	2	278	Table 2	<15, 15-19.9, 20-24.9, 25-29.9, 30-34.9, >35	Table 3 (range)	100	140-200 cp/rxn (20 ul)	LamPORE			-
69	Poon	2004	PubMed	Hong Kong	SARS	orf1b	RT-LAMP	IFA	DNA smear on gel	nasopharyngeal aspirate	pure	case-control	20	0	11	88	Table 1 (infer)	-	-	65	10 cp/rxn (12.5 ul)				Median age 45 years (range 16-74) Male 16/31
72	Rodel [a]	2020	Pubmed	Germany	COVID19	M	RT-LAMP	RT-qPCR	fluorescent (quan)	respiratory secretiona, pharyngeal washesc	pure	case-control	72	0	24	41	Table 1	<35, >=35	Table 1 (range)	40	1 TCID50/ml	no explicit info about where samples come from. We assume Germany as the entire research team are based in Germany
73	Rodriguez-Manzano*	2020	MedRxiv	UK	COVID19	N	RT-LAMP	RT-qPCR	fluorescent (quan)	nasopharyngeal, throat or nose swab	pure	-	115	0	12	54	Table 2	-	-	30	10 cp/rxn	cannot find 2x2 table for handheld PoC system			-
74	Rohaim	2020	Pubmed	UK	COVID19	orf1ab (RdRp)	RT-LAMP	RT-qPCR	colorimetrics (quan)	nasopharyngeal swab	pure	-	61	65	9	64	Fig 6; Table S1	22.17-41.47	Table S1 (ind)	30	100 cp/rxn	… AI assisted			-
76	Shirato	2018	PubMed	Japan	MERS	orf1a OR N	RT-LAMP	RT-qPCR	fluorescent (quan)	nasal aspirate, secretion, swab	pure	case-control	7	0	0	2	Table 5	20.2-30.6	Table 5 (ind)	30	20 cp/rxn (25 ul)				-
84	Yan	2020	PubMed	China	COVID19	orf1ab OR S	RT-LAMP	RT-qPCR	turbidity (quan)	bronchoalveolar lavage fluid	pure	-	58	0	0	72	Table 1	-	-	60	20 cp/rxn (25 ul) .. for orf1ab				-
85	Yang*	2020	MedRxiv	China	COVID19	orf1ab	RT-LAMP	RT-qPCR	colorimetrics (qual)	throat swab	pure	case-control	16	0	0	191	Fig 5 (infer)	-	-	60	5 cp/rxn (25 ul)				-
87	Zhang*	2020	MedRxiv	China	COVID19	orf1a OR N	RT-LAMP	RT-qPCR	colorimetrics (qual)	respiratory swab	pure	case-control	6	0	0	1	Table 2	20-40	Table 2 (ind)	30	120 cp/rxn - purifed 480 cp/rxn - lysate				-
88	Zhu	2020	Pubmed	China	COVID19	N AND orf1ab	RT-LAMP	RT-qPCR	strip test	oropharyngeal swab	pure	case-control	33	0	0	96	section 3.7	-	-	40	12 cp/rxn				Age 25-73; Male 18/33 (Table S3)
24	Ali	2020	Pubmed	Saudi Arabia	COVID19	N	CRISPR	RT-qPCR	fluorescent (quan)	nasopharyngeal swab and oropharyngeal swab	pure	case-control	18	0	3	3	Fig 2	-	-	60	10 cp/rxn	do not include results from lateral flow tests as some samples were not used without explanation			-
26	Arizti-Sanz [a]*	2020	BioRxiv	USA	COVID19	orf1a	CRISPR	RT-qPCR	fluorescent (quan)	nasopharyngeal swab	pure	case-control	5	0	0	6	Fig 2H	-	-	50	-	regular SHERLOCK			-
32	Brandsma *	2020	MedRxiv	Netherland	COVID19	N	CRISPR	RT-qPCR	fluorescent (quan)	nasopharyngeal swab, broncheo-alvealar lavage, sputum	pure	case-control	114	10	11	213	Fig S3	<15, 15-20, 20-25, 25-30, 30-32, >32	Fig S3 (range)	30	50 cp/rxn	combined result from 3 hospital			-
33	Broughton	2020	PubMed	USA	COVID19	N OR E	CRISPR	RT-qPCR	fluorescent (quan)	nasopharyngeal swab, oropharyngeal swab	pure	case-control	38	0	2	42	Fig 2G	-	-	40	10 cp/ul	strip test result available but not in 2x2 format			-
48	Hou	2020	Pubmed	China	COVID19	orf1ab for both RPA & CRISPR	CRISPR	mNGS	fluorescent (quan)	nasopharyngeal swab, bronchoalveolar lavage fluid	pure	case-control	52	0	0	62	Fig 3AB (infer)	-	-	40	7.3 cp/rxn	no explicit info about where samples come from. We assume China as the entire research team are based in China			-
67	Patchsung [a]	2020	Pubmed	Thailand	COVID19	S for both RPA & CRISPR	CRISPR	RT-qPCR	fluorescent (quan)	nasopharyngeal swab, throat swab	pure	case-control	78	0	3	73	Table 1	<14, 14-18, 19-23, 24-28, 29-33, >33	Fig 4 (range)	55	42 cp/rxn	not include pre-operation set (380 negative alone			Median age 37 (IQT 26-50) male 49% (Table S2)
67	Patchsung [b]	2020	Pubmed	Thailand	COVID19	S for both RPA & CRISPR	CRISPR	RT-qPCR	strip test	nasopharyngeal swab, throat swab	pure	case-control	71	0	10	73	Table 1	<14, 14-18, 19-23, 24-28, 29-33, >33	Fig 4 (range)	55	42 cp/rxn				Median age 37 (IQT 26-50) male 49% (Table S2)
86	Yoshimi*	2020	MedRxiv	Japan	COVID19	N	CRISPR	RT-qPCR	strip test	nasopharyngeal swab, oropharyngeal swab	pure	case-control	9	1	1	20	Fig 2E	-	-	40	< 100 cp/rxn	get the same results between CRISPR and CONAN			-
30	Behrmann	2020	Pubmed	Germany	COVID19	N	RT-RPA	RT-qPCR	fluorescent (quan)	nasopharyngeal swab	pure	case-control	8	0	0	11	Fig 5	27.82-35.13	Fig 5 (ind)	20	7.74 cp/rxn				-
64	Nassir*	2020	MedRxiv	Rawanda	COVID19	S	RT-RPA	RT-qPCR	strip test	nasopharyngeal swab	pure	case-control	13	0	1	14	Table 1	-	-	20	na				-
70	Qian [b]	2020	Pubmed	USA	COVID19	N	RT-RPA	RT-qPCR	strip test	nasopharyngeal swab	pure	case-control	24	0	2	25	Fig 4C (infer)	< 35	-	45	10 cp/rxn	not include inconclusive data			(data S3)
80	Wang	2020	Pubmed	China	COVID19	orf1ab	RT-RAA	RT-qPCR	fluorescent (quan)	pharynx swab, sputum, nasopharyngeal swab, nasal swab, bronchoalveolar lavage fluid, stool, whole blood	pure	-	330	13	8	596	Table 2	-	-	15	2 cp/rxn (50 ul)				-
82	Wu	2020	Pubmed	China	COVID19	N	RT-RAA	RT-qPCR	fluorescent (quan)	pharyngeal swab	pure	case-control	65	0	3	82	Table 3	21.0-36.4	Table S1 (ind)	15	10 cp/rxn	no explicit info about where samples come from. We assume China as the entire research team are based in China …it is not clear if the authors specifically did case-control … ct<38 was considered positive sample			-
83	Xue	2020	Pubmed	China	COVID19	S OR orf1ab	RT-RAA	RT-qPCR	fluorescent (quan)	nasopharyngeal swab and sputum	pure	-	22	0	0	98	Table 2	13.77-35.11	Table 2 (ind)	24	10 cp/rxn for S; 1 cp/rxn for orf1ab	no explicit info about where samples come from. We assume China as the entire research team are based in China …it is not clear if the authors specifically did case-control … ct<38 was considered positive sample			-
59	Li	2020	Pubmed	China	COVID19	orf1ab AND N	RT-MCDA	RT-qPCR	strip test	face, anal, nasal, pharyngeal swabs	pure	case-control	22	0	43	118	Fig S3	25.4-41.0	Table S3 (ind)	37	5 cp/rxn				-
44	Go	2017	PubMed	Korea	MERS	upE	RT-iiPCR	RT-qPCR	fluorescent (quan)	sputum	pure	case-control	54	1	0	48	Table 5 (select best, upE)	-	-	40	0.37 PFU/ml	also have 2x2 for ORF1a target but upE has better kappa			Age = 38-82; 8 females 3 males; 9 recovered 2 fatal
79	Wang	2005	PubMed	Hong Kong	SARS	-	RCA	RT-qPCR	DNA smear on gel	sputum	pure	case-control	7	0	0	7	Fig 3 (infer)	-	-	30	1 cp/rxn (50 ul)				-
25	Anahtar [a]*	2020	MedRxiv	USA	COVID19	orf1a OR N	RT-LAMP	RT-qPCR	colorimetrics (qual)	nasopharyngeal swab	crude	case-control	28	0	4	30	Fig 3D (exclude glass milk purification)	-	-	40	25 cp/ul (1 ul sample)				-
31	Ben-Assa*	2020	MedRxiv	Israel	COVID19	N	RT-LAMP	RT-qPCR	colorimetrics (qual)	throat and nose swab	crude	case-control	42	1	10	30	Fig 2A right (select best)	<15-35	Fig 2C (ind)	40	Ct 28.88				-
39	Thi [b]	2020	Pubmed	Germany	COVID19	N	RT-LAMP	RT-qPCR	colorimetrics (quan)	nasopharyngeal swab and oropharyngeal swab	crude	-	60	1	68	214	Table 3	0-25, 25-30, 30-35, 35-40	Table 3 (range)	30	-	direct patient samples			-
39	Thi [c]	2020	Pubmed	Germany	COVID19	N	RT-LAMP	RT-qPCR	colorimetrics (quan)	nasopharyngeal swab and oropharyngeal swab	crude	-	26	9	56	144	Table 3	0-25, 25-30, 30-35, 35-40	Table 3 (range)	30	-	hot patient samples			-
41	Fowler [b]*	2020	MedRxiv	UK	COVID19	orf1ab	RT-LAMP	RT-qPCR	fluorescent (quan)	nasopharyngeal swab and oropharyngeal swab	crude	case-control	33	2	16	68	Table 6	cut-off 25, 33, 45	Table 6 (range)	20	-				-
42	Ganguli	2020	Pubmed	USA	COVID19	N	RT-LAMP	RT-qPCR	fluorescent (quan)	nasopharyngeal swab	crude	case-control	10	0	0	10	Fig 3	-	-	30	50 RNA cp/uL				-
45	Gouilh [b]*	2020	MedRxiv	France	COVID19	-	RT-LAMP	RT-qPCR	fluorescent (quan)	nasopharyngeal swab	crude	-	68	5	1	54	Table 3	<20, 20-30, >30	Table 3 (range)	45	-				-
45	Gouilh [d]*	2020	MedRxiv	France	COVID19	-	RT-LAMP	RT-qPCR	fluorescent (quan)	nasopharyngeal swab	crude	-	20	1	1	21	Table 3	<20, 20-30, >30	Table 3 (range)	45	-				-
53	Kellner*	2020	BioRxiv	-	COVID19	N	RT-LAMP	RT-qPCR	colorimetrics (qual)	nasopharyngeal swab, sputum, gargle	crude	-	18	0	15	25	Fig 3D (infer)	21-~34, ~34-40	Fig 3D (ind)	30-60	100 cp/rxn				-
56	L'Helgouach*	2020	MedRxiv	France	COVID19	-	RT-LAMP	RT-qPCR	colorimetrics (qual)	saliva	crude	case-control	8	4	3	88	Table 2A (exclude late control)	-	-	60	-				Mean age 43 (SE=1.4); 81% female; BMI 26.3 (Table 1)
57	Lamb [b]	2020	Pubmed	USA	COVID19	orf1ab	RT-LAMP	RT-qPCR	colorimetrics (qual)	nasopharyngeal swab	crude	case-control	4	0	6	10	Fig 5A (infer)	18.72-38.14	Fig 5B (ind)	45	228 cp/rxn (3 ul sample)				-
58	Lee	2020	Pubmed	Australia	COVID19	N	RT-LAMP	RT-qPCR	colorimetrics (qual)	nasopharyngeal swab	crude	case-control	93	0	14	50	Table 5	15.04-33.23	Table S1 (ind)	30	54 TCID50/mL				-
72	Rodel [b]	2020	Pubmed	Germany	COVID19	M	RT-LAMP	RT-qPCR	fluorescent (quan)	respiratory secretiona, pharyngeal washesc	crude	case-control	29	0	9	35	Table 4	-	-	40	na				-
75	Schermer [a]*	2020	MedRxiv	Germany	COVID19	orf7a AND orf3a	RT-LAMP	RT-qPCR	colorimetrics (qual)	nasopharyngeal swab	crude	-	54	3	20	25	Fig 2	14.3-38.2	Fig 2 (ind)	50	na				mean age = 44.6 (SD 18.5) 56.97% male (Table S2)
81	Wei*	2020	MedRxiv	USA	COVID19	orf1ab	RT-LAMP	RT-qPCR	colorimetrics (qual)	nasopharyngeal swab	crude	case-control	17	0	3	10	Table 2	-	-	30	2.5 cp/ul				-
26	Arizti-Sanz [b]*	2020	BioRxiv	USA	COVID19	orf1a	CRISPR	RT-qPCR	fluorescent (quan)	nasopharyngeal swab	crude	case-control	27	0	3	20	Fig 3H	-	-	50	10 cp/ul				-
52	Joung*	2020	MedRxiv	USA	COVID19	N	CRISPR	RT-qPCR	strip test	nasopharyngeal swabs	crude	case-control	12	0	0	5	Fig 5C (infer)	20-35	Fig 5F (ind)	70	100 cp/rxn				-
71	Ramachandran*	2020	BioRxiv	USA	COVID19	E OR N	CRISPR	RT-qPCR	fluorescent (quan)	nasopharyngeal swab	crude	case-control	3	0	1	4	Fig 2G (infer)	-	-	30	10 cp/ul				-
75	Schermer [b]*	2020	MedRxiv	Germany	COVID19	orf1a AND S	CRISPR	RT-qPCR	strip test	nasopharyngeal swab	crude	-	10	0	8	5	Fig 2	14.3-38.2	Fig 2 (ind)	60	-				mean age = 44.6 (SD 18.5) 56.97% male (Table S2)
70	Qian [a]	2020	Pubmed	USA	COVID19	N	RT-RPA	RT-qPCR	strip test	nasopharyngeal swab	crude	case-control	21	0	1	25	Fig 4C (infer, exclude purified data) inclusive index = False	<35, >=35	Fig 4C (range)	45	10 cp/rxn				-
29	Basu	2020	Pubmed	USA	COVID19	orf1ab (RdRp)	ID Now	RT-qPCR	ID now readout	dry nasal swab	crude	-	17	1	14	69	Table 2	-	-	13	125 cp/rxn				age 28-90; onset of symptom 1 day - 1 month
43	Ghofrani*	2020	MedRxiv	USA	COVID19	orf1ab (RdRp)	ID Now	RT-qPCR	ID now readout	nasal swab, nasopharyngeal swab, unknown	crude	-	16	1	1	95	Table 1	-	-	13	125 cp/rxn				-
63	Moore*	2020	MedRxiv	USA	COVID19	orf1ab (RdRp)	ID Now	RT-qPCR	ID now readout	nasopharyngeal swab	crude	cross-sectional	94	0	31	73	Table 1 (infer)	-	-	13	125 cp/rxn				-
77	Smithgall	2020	Pubmed	USA	COVID19	orf1ab (RdRp)	ID Now	RT-qPCR	ID now readout	nasopharyngeal swab	crude	case-control	65	0	23	25	Table 2	14 - 38	Table 2 (range)	13	125 cp/rxn				-
78	SoRelle*	2020	MedRxiv	USA	COVID19	orf1ab (RdRp)	ID Now	RT-qPCR	ID now readout	saliva	crude	-	18	0	5	44	Table 1 (only saliva vs NPS)	-	-	13	125 cp/rxn				-
27	Assennato*	2020	MedRxiv	UK	COVID19	orf1ab OR N	SAMBA II	RT-qPCR	strip test	nose swab, throat swab	crude	-	87	3	1	81	Table 3 (before retest)	-	-	90	0.25 cp/ul				-
38	Collier*	2020	MedRxiv	UK	COVID19	orf1ab OR E	SAMBA II	RT-qPCR	strip test	nose, throat swab	crude	-	31	1	1	116	Fig 2	-	-	156	0.25 cp/ul				Mean age = 62.7 with SD = 20 ; male 47%; (Fig 1)
35	Bulterys	2020	Pubmed	USA	COVID19	N OR ORF1ab	Atila iAMP	RT-qPCR	fluorescent (quan)	nasopharyngeal swab	crude	case-control	24	0	5	50	Fig 2	-	-	50	-				-
						OR = called + when detecting at least one target			quan = quantitative measurement		pure = diagnosis on purified RNA sample						infer = the authors did not directly provide 2x2 table		ind = Ct values reported for individual samples
	* = pre-print (not peer-reviewed)					AND = call + when detecting all targets			qual = qualitative measurement		crude = diagnosis on crude patient samples						so we infer 2x2 table from plot(s) or other table		range = Ct values of individual samples reported in ranges

## Sheet: Table S4 sensitivity at low Ct
						Use all + samples				"low Ct|"	% of high	Exclude + samples with "high Ct"
Ref	First author	Year	Index test	input sample		TP	FN	sensitivity		cutoff level	Ct samples	TP	FN	sensitivity
28	Baek	2020	RT-LAMP	pure		14	0	1		Ct < 33	0	14	0	1
32	Brandsma	2020	CRISPR	pure		114	11	0.912		Ct <=32	9.6	108	5	0.955752
34	Buck [a]	2020	RT-LAMP	pure		16	7	0.695652		Ct <=35	30.4348	16	0	1
34	Buck [b]	2020	RT-LAMP	pure		22	5	0.814815		Ct < 39	18.5185	22	0	1
39	Thi [a]	2020	RT-LAMP	pure		83	34	0.709402		Ct < 30	30.7692	79	2	0.975309
39	Thi [b]	2020	RT-LAMP	crude		60	68	0.46875		Ct < 30	50	55	9	0.859375
39	Thi [c]	2020	RT-LAMP	crude		26	56	0.317073		Ct < 30	59.7561	21	12	0.636364
41	Fowler [a]	2020	RT-LAMP	pure		86	3	0.966292		Ct <= 33	12.3596	78	0	1
41	Fowler [b]	2020	RT-LAMP	crude		33	16	0.673469		Ct <= 33	10.2041	33	11	0.75
45	Gouilh [a]	2020	RT-LAMP	pure		25	1	0.961538		Ct < 30	15.3846	22	0	1
45	Gouilh [b]	2020	RT-LAMP	crude		68	1	0.985507		Ct < 30	42.029	40	0	1
45	Gouilh [c]	2020	RT-LAMP	pure		18	0	1		Ct < 30	22.2222	14	0	1
45	Gouilh [d]	2020	RT-LAMP	crude		20	1	0.952381		Ct < 30	38.0952	13	0	1
46	Haq	2020	RT-LAMP	pure		62	10	0.861111		Ct < 30	37.5	45	0	1
53	Kellner	2020	RT-LAMP	crude		18	15	0.545455		Ct < 34	45.4545	18	0	1
57	Lamb [b]	2020	RT-LAMP	crude		4	6	0.4		Ct < 30	40	4	2	0.666667
58	Lee	2020	RT-LAMP	crude		93	14	0.869159		Ct < 30	11.215	87	8	0.915789
67	Patchsung [a]	2020	CRISPR	pure		78	3	0.962963		Ct <= 33	13.5802	70	0	1
68	Peto	2020	RT-LAMP	pure		226	2	0.991228		Ct <= 35	3.94737	219	0	1
70	Qian [a]	2020	RT-RPA	crude		21	1	0.954545		Ct < 32	9.09091	20	0	1
70	Qian [b]	2020	RT-RPA	pure		24	2	0.923077		Ct < 32	15.3846	22	0	1
72	Rodel [a]	2020	RT-LAMP	pure		72	24	0.75		Ct < 35	15.625	70	11	0.864198
75	Schermer [a]	2020	RT-LAMP	crude		54	20	0.72973		Ct < 30	35.1351	45	3	0.9375
77	Smithgall	2020	ID Now	crude		65	23	0.738636		Ct <= 30	39.7727	53	0	1
82	Wu	2020	RT-RAA	pure		65	3	0.955882		Ct <= 35	5.88235	64	0	1
83	Xue	2020	RT-RAA	pure		22	0	1		Ct < 36	0	22	0	1

## Sheet: Table S5 metaanalysis studies
Ref	First author	Year	Disease	NO. of + samples	NO. of - samples	Index test	sample	Ct available
25	Anahtar [b]	2020	COVID19	20	20	RT-LAMP	pure	NO
28	Baek	2020	COVID19	14	140	RT-LAMP	pure	YES
34	Buck [a]	2020	COVID19	23	14	RT-LAMP	pure	YES
34	Buck [b]	2020	COVID19	27	44	RT-LAMP	pure	YES
36	Butt	2020	COVID19	45	25	RT-LAMP	pure	NO
37	Chow	2020	COVID19	223	143	RT-LAMP	pure	NO
39	Thi [a]	2020	COVID19	117	651	RT-LAMP	pure	YES
40	Dong	2020	COVID19	29	12	RT-LAMP	pure	NO
41	Fowler [a]	2020	COVID19	89	107	RT-LAMP	pure	YES
45	Gouilh [a]	2020	COVID19	26	95	RT-LAMP	pure	YES
45	Gouilh [c]	2020	COVID19	18	38	RT-LAMP	pure	YES
46	Haq	2020	COVID19	72	12	RT-LAMP	pure	YES
51	Jiang [a]	2020	COVID19	35	113	RT-LAMP	pure	NO
51	Jiang [b]	2020	COVID19	12	80	RT-LAMP	pure	NO
55	Kitagawa	2020	COVID19	30	46	RT-LAMP	pure	NO
57	Lamb [a]	2020	COVID19	20	20	RT-LAMP	pure	NO
61	Lu_b	2020	COVID19	36	20	RT-LAMP	pure	NO
62	Mohon	2020	COVID19	48	72	RT-LAMP	pure	NO
65	Österdahl	2020	COVID19	10	11	RT-LAMP	pure	NO
66	Papadakis	2020	COVID19	38	51	RT-LAMP	pure	NO
68	Peto	2020	COVID19	228	279	RT-LAMP	pure	YES
72	Rodel [a]	2020	COVID19	96	41	RT-LAMP	pure	YES
73	Rodriguez-Manzano	2020	COVID19	127	54	RT-LAMP	pure	NO
84	Yan	2020	COVID19	58	72	RT-LAMP	pure	NO
85	Yang	2020	COVID19	16	191	RT-LAMP	pure	NO
88	Zhu	2020	COVID19	33	96	RT-LAMP	pure	NO
32	Brandsma	2020	COVID19	125	223	CRISPR	pure	YES
33	Broughton	2020	COVID19	40	42	CRISPR	pure	NO
67	Patchsung [a]	2020	COVID19	81	73	CRISPR	pure	YES
86	Yoshimi	2020	COVID19	10	21	CRISPR	pure	NO
64	Nassir	2020	COVID19	14	14	RT-RPA/RAA	pure	NO
70	Qian [b]	2020	COVID19	26	25	RT-RPA/RAA	pure	YES
81	Wang	2020	COVID19	338	609	RT-RPA/RAA	pure	NO
82	Wu	2020	COVID19	68	82	RT-RPA/RAA	pure	YES
83	Xue	2020	COVID19	22	98	RT-RPA/RAA	pure	YES
44	Go	2017	MERS	54	49	RT-iiPCR	pure	NO
25	Anahtar [a]	2020	COVID19	32	30	RT-LAMP	crude	NO
31	Ben-Assa	2020	COVID19	52	31	RT-LAMP	crude	NO
39	Thi [b]	2020	COVID19	128	215	RT-LAMP	crude	YES
39	Thi [c]	2020	COVID19	82	153	RT-LAMP	crude	YES
41	Fowler [b]	2020	COVID19	49	70	RT-LAMP	crude	YES
42	Ganguli	2020	COVID19	10	10	RT-LAMP	crude	NO
45	Gouilh [b]	2020	COVID19	69	59	RT-LAMP	crude	YES
45	Gouilh [d]	2020	COVID19	21	22	RT-LAMP	crude	YES
53	Kellner	2020	COVID19	33	25	RT-LAMP	crude	YES
56	L'Helgouach	2020	COVID19	11	92	RT-LAMP	crude	NO
57	Lamb [b]	2020	COVID19	10	10	RT-LAMP	crude	YES
58	Lee	2020	COVID19	107	50	RT-LAMP	crude	YES
72	Rodel [b]	2020	COVID19	38	35	RT-LAMP	crude	NO
75	Schermer [a]	2020	COVID19	74	28	RT-LAMP	crude	YES
81	Wei	2020	COVID19	20	10	RT-LAMP	crude	NO
26	Arizti-Sanz [b]	2020	COVID19	30	20	CRISPR	crude	NO
29	Basu	2020	COVID19	31	70	ID Now	crude	NO
43	Ghofrani	2020	COVID19	17	96	ID Now	crude	NO
63	Moore	2020	COVID19	125	73	ID Now	crude	NO
77	Smithgall	2020	COVID19	88	25	ID Now	crude	YES
78	SoRelle	2020	COVID19	23	44	ID Now	crude	NO
27	Assennato	2020	COVID19	88	84	SAMBA II	crude	NO
38	Collier	2020	COVID19	32	117	SAMBA II	crude	NO
70	Qian [a]	2020	COVID19	22	25	RT-RPA	crude	YES
35	Bulterys	2020	COVID19	29	50	Atila iAMP	crude	NO
